# Supplementary material for: Attenuation of the plasma volume response to crystalloid fluid used for goal-directed fluid therapy
Source: Ann Intensive Care. 2025 Jun 19;15:83. doi: 10.1186/s13613-025-01495-3 (PMC12179046; doi:10.1186/s13613-025-01495-3)
Supplement: Supplementary file 1 — Additional file 1. [file 13613_2025_1495_MOESM1_ESM.xls]

## Sheet: Sheet1
Person	BMI	Hbo	Age	Lapscopi	Rygg_0m_Yuh_1_Olsson_2	Rac_0_Rlack_1_NaCl_2	Gender_Male_0	Body_weight	Vol_in	Total_volume	Infusion_time	Inf_rate	Time	Dilution	Urine	Urin_port	MAP	MAP start	MAP efter	MAP diff	MAP ratio
201	30.1194	129	27	1	2	0	1	82	1638	1638	45	36.4	0	0			67.3333	83.3	67.33	15.97	0.808283
201													5	0.053			68
201													10	0.1104			81.6667
201													15	0.1302			81.6667
201													20	0.1097			81
201													25	0.106			81.6667
201													30	0.1104		55	85
201													35	0.139			85.6667
201													40	0.1522			73
201													45	0.1222		79	70
201													50	0.0856
201													55	0.0738
201													60	0.1047	144	144	84.6667
201													65	0.0896			85
201													70	0.0869			88.6667
202	23.8087	124	33	1	2	0	1	68	1360	1360	60	22.66	0	0			68.3333	96	68.3	27.7	0.711458
202													5	0.087			68
202													10	0.0904
202													15	0.0511		12	75
202													20	0.0536			73.3333
202													25	0.0571			73.3333
202													30	0.0679		52	79.6667
202													35	0.0972			74
202													40	0.0869			87.6667
202													45	0.0754		122	91.3333
202													50	0.0566			88.6667
202													55	0.0613			86
202													60	0.0465	172	172	87
202													65	0.0439			86.6667
202													70	0.037			86.6667
203	19.0311	130.5	46	1	2	0	1	81	1620	1100	45	24.4	0	0			59.6667	124	59.7	64.3	0.481452
203													5	0.0742			56.6667
203													10	0.0791			68.6667
203													15	0.072			76.6667
203													20	0.073			67.6667
203													25	0.0676			68
203													30	0.0891			69.6667
203													35	0.1075			67.6667
203													40	0.0895			66
203													45	0.0908			67
203													50	0.0838			68
203													55	0.1239			67.3333
203													60	0.0872			70.3333
203													65	0.0746			76.3333
203													70	0.0522			78
203													75	0.0108		90	69.3333
203													80	-0.0042			80.6667
203													85	-0.0147			75
203													90	-0.0279	96	96	75.6667
204	26.3465	122	42	1	2	0	1	70	1400	1400	45	31.1	0	0			64	84	64	20	0.761905
204													5	0.0463			72.3333
204													10	0.0483			81
204													15	0.0644			86
204													20	0.0922			80
204													25	0.1281			78.3333
204													30	0.1379			75
204													35	0.1289			69.6667
204													40	0.1273			72
204													45	0.11			71.3333
204													50	0.0936			74.3333
204													55	0.07			76.3333
204													60	0.0904			69
204													65	0.0669			78.3333
204													70	0.0653	98	98	78.6667
205	32.3685	121.5	57	1	2	0	1	86	1720	1720	60	28.66	0	0			77.6667	120.7	77.7	43	0.643745
205													5	0.026			85
205													10	0.0905			96.3333
205													15	0.0618		104	97.3333
205													20	0.0673			95.6667
205													25	0.0772			89.3333
205													30	0.0862		154	88.3333
205													35	0.1098			91
205													40	0.1103			92.3333
205													45	0.1076		169	106
205													50	0.1049			114
205													55	0.1265			105
205													60	0.1756		199	115
205													65	0.1445			85.6667
205													70	0.1411			85.6667
205													75	0.1121	227	227	77.6667
206	27.8852	121	30	1	2	0	1	75	1500	1500	60	25	0	0			53.3333	90	53.3	36.7	0.592222
206													5	0.0564			60
206													10	0.0714			50
206													15	0.0593		10	57.3333
206													20	0.0576			61.6667
206													25	0.0541			60
206													30	0.0686		40	65.6667
206													35	0.0853			62.6667
206													40	0.0837			66
206													45	0.1049	54	54	63.6667
206													50	0.1083			60
206													55	0.102			67.6667
207	32.8892	127.5	39	1	2	0	1	78	1560	1560	60	26	0	0			68.3333	91.7	68.3	23.4	0.74482
207													5	0.0696			74
207													10	0.0679			79.3333
207													15	0.1099			92.6667
207													20	0.1365			90.3333
207													25	0.157			78.6667
207													30	0.1416			79
207													35	0.1439			71.6667
207													40	0.1382			74.3333
207													45	0.1642			71.6667
207													50	0.1281			74
207													55	0.1566			75.6667
207													60	0.1775		5	76.6667
207													65	0.1285			78.3333
207													70	0.1042			74.6667
207													75	0.0688	25	25	75.3333
208	32.5391	112	37	1	2	0	1	83.3	1666	1666	60	27.8	0	0			56	98	56	42	0.571429
208													5	0.0481			73
208													10	0.0484			74.6667
208													15	0.0829		14	79.3333
208													20	0.0909			79.3333
208													25	0.1088			69
208													30	0.1239		19	69.3333
208													35	0.1524			72.3333
208													40	0.1757			78
208													45	0.1945		35	69.6667
208													50	0.1959			75.3333
208													55	0.1891			71
208													60	0.1872		53	74.6667
208													65	0.1563			70
208													70	0.1245			65.3333
208													75	0.1147	56	56	67
208													80	0.1411			73.3333
208													85	0.1003			69.6667
208													90	0.1105			64
208													100	-0.0367			71.6667
209	31.1575	111	51	1	2	0	1	76.8	1536	1536	60	34.13	0	0			66.3333	92.3	60	32.3	0.650054
209													5	0.0326			60
209													10	0.0775			65
209													15	0.1492		5	73.3333
209													20	0.1441			66
209													25	0.1562			61
209													30	0.1584		10	60.6667
209													35	0.1693			56.6667
209													40	0.1927			51.6667
209													45	0.1976		18	53.3333
209													50	0.206			55
209													55	0.1764			58.3333
209													60	0.212		20	66
209													65	0.2055			66
209													70	0.1522			56.6667
209													75	0.156	28	28	58.3333
210	26.7229	124	43	1	2	0	1	71	1420	1420	60	23.67	0	0			65.6667	86.7	65.66	21.04	0.757324
210													5	0.035			65
210													10	0.1408			58
210													15	0.0877			59.6667
210													20	0.1117			69
210													25	0.1377			66.6667
210													30	0.1324			62
210													35	0.1487			59.3333
210													40	0.1423			61.6667
210													45	0.182		2	63.3333
210													50	0.2072			54.3333
210													55	0.2531			63.3333
210													60	0.2488		12	63.3333
210													65	0.2486			55
210													70	0.2015			63.3333
210													75	0.2042		13	57
210													80	0.1746			51.3333
210													85	0.1639			58.3333
210													90	0.1808		14	56.6667
210													100	0.1874			66.6667
210													110	0.1534			68
210													120	0.0578		20	80.6667
210													130	0.0612			80.6667
210													140	0.0727			76.6667
210													150	0.0829	28	28	68.3333
211	32.8306	132	48	1	2	0	1	96	1920	1920	45	43.7	0	0			62.6667	88	62.7	25.3	0.7125
211													5	0.0349			62.6667
211													10	0.0331			42
211													15	0.1568			74.6667
211													20	0.1708			69.6667
211													25	0.3885			60
211													30	0.3037			79
211													35	0.4048			68
211													40	0.3874			97
211													45	0.3395			74
211													50	0.1739			60.3333
211													55	0.1713			56.3333
211													60	0.2441			61.6667
211													65	0.2374			56
211													70	0.1901			68
211													75	0.1222		26	52
211													80	0.2027			55.6667
211													85	0.1715			53
211													90	0.1304	31	31	54.3333
212	26.8977	125	69	1	2	0	1	68	1360	1360	60	22.67	0	0			73.6667	102.7	73.7	29	0.717624
212													5	0.0261			80.3333
212													10	0.0541			77
212													15	0.0338		200	82.6667
212													20	0.0438			91
212													25	0.0583			69.3333
212													30	0.0864		216	70
212													35	0.1001			66.3333
212													40	0.0937			65.6667
212													45	0.1017			81.6667
212													50	0.0984			68.6667
212													55	0.096			64
212													60	0.1327		236	84.3333
212													65	0.1274			80.6667
212													70	0.0898			79.3333
212													75	-0.0203			77.3333
212													80	0.0182			64.6667
212													85	-0.0071			71.6667
212													90	-0.0147		248	88
212													100	0.0019			81
212													110	-0.0025			83.3333
212													120	0.0176		250	67.6667
212													130	-0.0092			74
212													140	0.0206			69
212													150	0.0115	265	265	68
212													160	0.0098			87.3333
212													170	0.0075			72.6667
301	27.7634	91	66	0	0	0	0	86	2150	2150	30	71.6	0	0			54.5	103	67.7	35.3	0.657282
301													5	0.1067			54
301													10	0.1837			65
301													15	0.2212		4	90
301													20	0.2552			68
301													25	0.3681			65
301													30	0.3723		15	65
301													35	0.2414			73
301													40	0.2404			76
301													45	0.1997			76
301													50	0.1902			77
301													55	0.1845			67
301													60	0.1727		27	75
301													70	0.1448			67
301													80	0.1637			59
301													90	0.1296		37	61
301													100	0.1178			58
301													110	0.1147			63
301													120	0.1343		39	64
301													130	0.0845			70
301													140	0.1107			69
301													150	0.1134	43	43	73
302	27.3438	147	85	0	0	0	1	70	1750	1750	30	58.31	0	0			69	138.5	66.2	72.3	0.477978
302													5	0.2833			75
302													10	0.3428			75
302													20	0.4656			64
302													25	0.4645			97
302													30	0.5187		111	68
302													35	0.4549			64
302													40	0.3668			60
302													45	0.3238			70
302													50	0.3127			73
302													55	0.3089			74
302													60	0.2611		157	67
302													70	0.3255			52
302													80	0.201			61
302													90	0.2794		159	53
302													100	0.2841			64
302													110	0.2819			64
302													120	0.288		160	69
302													130	0.2536			57
302													140	0.2131			40
302													150	0.2218	200	200	74
303	23.4375	115	68	0	0	0	1	60	1249	1249	30	41.6	0	0			67	116.5	61.8	54.7	0.530472
303													5	0.1279			59
303													10	0.1763			56
303													15	0.2531			65
303													20	0.2948			62
303													25	0.3407			58
303													30	0.3547		9	76
303													35	0.291			77
303													40	0.287			63
303													45	0.2446			63
303													50	0.2523			56
303													55	0.2226			67
303													60	0.2067		50	77
303													70	0.2174			57
303													80	0.2217			54
303													90	0.2185		60	62
303													100	0.2164			54
303													110	0.2046			60
303													120	0.2295		70	52
303													130	0.199			56
303													140	0.1895			60
303													150	0.1934	77	77	59
304	28.7347	124	42	0	0	0	1	88	2200	2200	30	73.3	0	0			65	90	71.1	18.9	0.79
304													5	0.1169			75
304													10	0.1596			73
304													15	0.2255			70
304													20	0.2595			70
304													25	0.3016			67
304													30	0.33		35	68
304													35	0.2663			67
304													40	0.2336			67
304													45	0.2061			70
304													50	0.1974			80
304													55	0.1902			74
304													60	0.1817		98	74
304													70	0.162			66
304													80	0.1562			72
304													90	0.1584		108	74
304													100	0.1523			71
304													110	0.1387			81
304													120	0.1341		123	69
304													130	0.1661			70
304													140	0.1299	149	149	71
305	20.679	117	55	0	0	0	1	67	1675	1675	30	55.83	0	0			70	100	86.7	13.3	0.867
305													5	0.0905			81
305													10	0.1434			86
305													15	0.1878			83
305													20	0.2175			92
305													25	0.2451			77
305													30	0.2742		102	78
305													35	0.2195			88
305													40	0.1899			103
305													45	0.1961			92
305													50	0.1903			87
305													55	0.1552			99
305													60	0.1665		189	91
305													70	0.1593			79
305													80	0.1647			90
305													90	0.1555		196	85
305													100	0.1716			84
305													110	0.1572			100
305													120	0.1688		213	88
305													130	0.1435			88
305													140	0.1342			86
305													150	0.1495	234	234	84
306	22.8329	123	71	0	0	0	1	57	1424	1424	30	47.5	0	0			73	114.5	88.6	25.9	0.773799
306													5	0.0916			115
306													10	0.1546			105
306													15	0.2083			108
306													20	0.2381			113
306													25	0.2857			102
306													30	0.3274		34	93
306													35	0.3112			84
306													40	0.2719			77
306													45	0.269			80
306													50	0.2738			73
306													60	0.2299			69
306													70	0.2618			67
306													80	0.2135		55	81
306													90	0.2132			80
306													100	0.2273			81
306													110	0.2233			85
306													120	0.2014		76	91
306													130	0.207			109
306													140	0.1913			93
306													150	0.1851	91	91	100
307	25.1808	127	48	0	0	0	1	78	1950	1950	30	65	0	0			77	103	70.1	32.9	0.680583
307													5	0.1481			53
307													10	0.1909			52
307													15	0.2701			52
307													20	0.2856			60
307													25	0.3317			62
307													30	0.3473		71	69
307													35	0.2672			77
307													40	0.2642			76
307													45	0.2373			73
307													50	0.1969			77
307													55	0.2132			64
307													60	0.2407			53
307													70	0.2061			50
307													80	0.1749			60
307													90	0.1457		74	58
307													100	0.1683			87
307													110	0.1747			78
307													120	0.1423		163	81
307													130	0.1132			95
307													140	0.0823			89
307													150	0.1138	231	231	100
308	24.858	97	41	0	0	0	1	77	1924	1924	30	64	0	0			81	114.5	81.6	32.9	0.712664
308													5	0.0279			80
308													10	0.0831			75
308													15	0.1191			71
308													20	0.1372			75
308													25	0.147			83
308													30	0.1392		205	72
308													35	0.1402			77
308													45	0.1151			80
308													50	0.099			84
308													55	0.0751			84
308													60	0.08		390	90
308													70	0.0525			95
308													80	0.0472			86
308													90	0.0227		408	79
308													100	0.0099			93
308													110	0.0294			68
308													120	0.0298		417	72
308													130	0.0302			95
308													140	-0.0033			84
308													150	-0.0084	474	474	89
309	24.6548	123	56	0	0	0	1	60	1500	1500	30	50	0	0			70	77	69.2	7.8	0.898701
309													5	0.1038			59
309													10	0.1683			64
309													15	0.2284			65
309													20	0.2755			58
309													25	0.3017			67
309													30	0.3153		9	65
309													35	0.2758			73
309													40	0.2402			74
309													45	0.2295			80
309													50	0.1994			74
309													55	0.2219			69
309													60	0.189		50	70
309													70	0.1789			76
309													80	0.1509			75
309													90	0.1521		85	78
309													100	0.1511			69
309													110	0.1292			66
309													120	0.1143		95	65
309													130	0.1227			64
309													140	0.1292			65
309													150	0.1314	106	106	79
310	23.7654	120	73	0	0	0	0	77	1924	1924	30	64	0	0			76	135	86.7	48.3	0.642222
310													5	0.0316			91
310													10	0.0736			92
310													15	0.1106			87
310													20	0.1359			92
310													25	0.1745			93
310													30	0.2146			91
310													35	0.1922			89
310													40	0.1851			85
310													45	0.1348			86
310													50	0.1349			98
310													55	0.1538			102
310													60	0.1328		7	84
310													70	0.1031			84
310													80	0.0918			89
310													90	0.1167		15	96
310													100	0.1079			85
310													110	0.1128		17	78
310													120	0.1404			80
310													130	0.1129			89
310													140	0.1179			79
310													150	0.1063	54	54	61
311	23.3355	127	29	0	0	0	1	62	1550	1550	30	51.6	0	0			77	112	61.2	50.8	0.546429
311													5	0.087			75
311													10	0.1824			68
311													15	0.2214			61
311													20	0.2467			61
311													25	0.288			56
311													30	0.3064		29	59
311													35	0.301			51
311													40	0.2764			62
311													45	0.2162			64
311													50	0.1949			36
311													55	0.2028			57
311													60	0.1996		77	53
311													70	0.1755			61
311													80	0.1516			60
311													90	0.1802		128	54
311													100	0.1815			65
311													110	0.1602			64
311													120	0.1598		144	57
311													130	0.164			62
311													140	0.1561			72
311													150	0.1275	146	146	72
312	23.03	112	50	0	0	0	1	65	1624	1624	30	54	0	0			63.5	96	71.5	24.5	0.744792
312													5	0.1059			70
312													10	0.1184			66
312													15	0.1935			67
312													20	0.236			65
312													25	0.2607			66
312													30	0.2742		55	61
312													35	0.2419			53
312													40	0.215			52
312													45	0.1973			64
312													50	0.1438			68
312													55	0.1399			68
312													60	0.1344		172	64
312													70	0.1101			49
312													80	0.1116			83
312													90	0.1023		236	113
312													100	0.1038			77
312													110	0.1022			82
312													120	0.0786		268	92
312													130	0.1309			91
312													140	0.1015			87
312													150	0.0785	296	296	72
313	22.3214	124	59	0	0	0	1	63	1575	1575	30	52.5	0	0			77	121	63.4	57.6	0.523967
313													5	0.1653			75
313													10	0.1954			68
313													15	0.2788			61
313													20	0.3045			61
313													25	0.362			56
313													30	0.394		6	59
313													35	0.3908			51
313													40	0.3208			62
313													45	0.295			64
313													50	0.2584			36
313													55	0.231			57
313													60	0.2151		34	53
313													70	0.1637			61
313													80	0.1711			60
313													90	0.184		69	54
313													100	0.1844			65
313													110	0.1968			64
313													120	0.2286		94	57
313													130	0.2234			62
313													140	0.2126			72
313													150	0.1841	118	118	72
314	20.7008	127	58	0	0	0	1	55	1375	1375	30	45.8	0	0			70	82.5	68.3	14.2	0.827879
314													5	0.1256			63
314													10	0.1733			66
314													15	0.2351			61
314													20	0.2312			64
314													25	0.2638			65
314													30	0.2818		8	64
314													35	0.2302			67
314													40	0.1898			72
314													45	0.2342			75
314													50	0.1864			75
314													55	0.1933			67
314													60	0.2071		23	71
314													70	0.205			77
314													80	0.1701			77
314													90	0.1679		32	71
314													100	0.1991			72
314													110	0.1816			61
314													120	0.1874		43	64
314													130	0.1933			65
314													140	0.168			65
314													150	0.161	52	52	70
315	22.6003	116	53	0	0	0	1	55	1375	1375	30	45.8	0	0			79	102	90.5	11.5	0.887255
315													5	0.0595			82
315													10	0.1021			75
315													15	0.1795			79
315													20	0.2139			84
315													25	0.2277			85
315													30	0.2233		82	85
315													35	0.2055			74
315													40	0.1476			87
315													45	0.1136			95
315													50	0.0808			85
315													55	0.0932			106
315													60	0.0559		210	89
315													70	0.0537			102
315													80	0.0258			91
315													90	0.0747		293	103
315													100	0.0477			101
315													110	0.0555			100
315													120	0.0382		336	100
315													130	0.0387			93
315						0							140	0.0217	359	349	91
316	21.5645	121	35	0	0	1	1	58	1449	1449	30	48.3	0	0			68	113	59.5	53.5	0.526549
316													5	0.1153			59
316													10	0.1733			58
316													15	0.242			52
316													20	0.2859			58
316													25	0.3429			59
316													30	0.3414		55	55
316													35	0.3121			50
316													40	0.3157			57
316													45	0.2668			63
316													50	0.2015			65
316													55	0.2149			69
316													60	0.1763		180	65
316													70	0.1457			64
316													80	0.146			60
316													90	0.1518		211	62
316													100	0.1599			51
316													110	0.1874			55
316													120	0.1788			60
316													130	0.1942			55
316													140	0.2195			56
316													150	0.1689	266	232	69
317	26.8923	134	36	0	0	0	1	75	1874	1874	30	62.5	0	0			79	93	65	28	0.698925
317													5	0.1205			56
317													10	0.1855			63
317													15	0.2231			66
317													20	0.2238			58
317													25	0.2541			57
317													30	0.3129		98	66
317													35	0.2366			65
317													40	0.2446			52
317													45	0.1946			63
317													50	0.1876			68
317													55	0.1928			62
317													60	0.1598		248	65
317													70	0.1508			60
317													80	0.1192			61
317													90	0.1505		353	60
317													100	0.1577			61
317													110	0.1279			61
317													120	0.1298		389	72
317													130	0.1433			71
317													140	0.1388			79
317													150	0.1033	427	427	85
318	24.3911	130	25	0	0	0	1	73	1824	1824	30	60.8	0	0			70	95.5	83.7	11.8	0.87644
318													5	0.0792			76
318													10	0.1373			76
318													15	0.1652			83
318													20	0.1594			75
318													25	0.1728			71
318													30	0.1639		165	76
318													35	0.1848			77
318													40	0.1692			76
318													45	0.1429			83
318													50	0.1281			79
318													55	0.1314			86
318													60	0.0995		295	83
318													70	0.0964			92
318													80	0.0788			91
318													90	0.1139		475	91
318													100	0.0987			89
318													110	0.0763			104
318													120	0.0767		630	98
318													130	0.0813			89
318													140	0.0757			85
318													150	0.0745	685	685	91
319	23.4375	124	81	0	0	0	1	60	1500	1500	30	50	0	0			49	92	61.7	30.3	0.670652
319													5	0.0666			52
319													10	0.1365			54
319													15	0.2072			56
319													20	0.2497			58
319													25	0.2907			56
319													30	0.2968		34	45
319													35	0.2915			45
319													40	0.2052			57
319													45	0.2002			51
319													50	0.2136			53
319													55	0.1652			46
319													60	0.1838			58
319													70	0.1317			62
319													80	0.1369			70
319													90	0.1217		39	83
319													100	0.1342			70
319													110	0.1264			70
319													120	0.0892		44	72
319													130	0.116			74
319													140	0.1236			84
319													150	0.1086	53	53	93
320	21.2031	114	29	0	0	0	1	62	1549	1549	30	51.6	0	0			71	86	63.4	22.6	0.737209
320													5	0.119			69
320													10	0.1568			67
320													15	0.2227			64
320													20	0.2611			63
320													25	0.2496			62
320													30	0.3162		30	60
320													35	0.2312			61
320													40	0.2561			62
320													45	0.1977			65
320													50	0.2128			69
320													55	0.1843			70
320													60	0.1735		122	64
320													70	0.1796			70
320													80	0.1521			65
320													90	0.1664		153	63
320													100	0.1852			65
320													110	0.1785			66
320													120	0.1741		170	61
320													130	0.1867			66
320													140	0.1672			70
320													150	0.1358	181	181	81
321	20.7967	123	61	0	0	0	1	58	1450	1450	30	48.3	0	0			62	101	62.5	38.5	0.618812
321													5	0.1099			59
321													10	0.1955			56
321													15	0.2712			40
321													20	0.2776			60
321													25	0.3113			60
321													30	0.3302		18	67
321													35	0.3193			68
321													40	0.3059			50
321													45	0.2653			66
321													50	0.2424			63
321													55	0.235			71
321													60	0.2698		100	58
321													70	0.1921			71
321													80	0.1722			55
321													90	0.2036		131	70
321													100	0.1868			63
321													110	0.2322			63
321													120	0.1937		145	62
321													130	0.1803			86
321													140	0.1789			59
321													150	0.1926	156	156	66
322	27.7275	138	64	0	0	0	0	98	2450	2450	30	81.6	0	0			56	111.5	76.5	35	0.686099
322													5	0.0869			76
322													10	0.146			73
322													15	0.2118			69
322													20	0.2512			66
322													25	0.2553			67
322													30	0.275		50	65
322													35	0.2425			65
322													40	0.2159			77
322													45	0.1998			77
322													50	0.1719			71
322													55	0.1636			73
322													60	0.146			69
322													70	0.1287			78
322													80	0.1367			80
322													90	0.1517		104	86
322													100	0.1051			80
322													110	0.1264		109	77
322													120	0.0962			79
322													130	0.1016			94
322													140	0.1137			90
322													150	0.1084	137	137	92
323	32.5803	126	65	0	0	0	1	68.5	1712	1712	30	57	0	0			67	114	78.9	35.1	0.692105
323													5	0.1167			69
323													10	0.2501			65
323													15	0.2953			37
323													20	0.276			79
323													25	0.2994			80
323													30	0.2973		88	82
323													35	0.237			82
323													40	0.2057			73
323													45	0.1959			72
323													50	0.1712			98
323													55	0.1493			62
323													60	0.1718		238	81
323													70	0.1451			92
323													80	0.1192			79
323													90	0.0986		338	101
323													100	0.1058			81
323													110	0.113			85
323													120	0.1062		366	88
323													130	0.1089			92
323													140	0.0998			89
323													150	0.1093	405	405	82
324	25.9516	120	33	0	0	0	0	75	1875	1875	30	62.5	0	0			77	117	94.9	22.1	0.811111
324													5	0.038			79
324													10	0.0904			82
324													15	0.1677			83
324													20	0.1815			79
324													25	0.2802			89
324													30	0.3082		163	98
324													35	0.1364			96
324													40	0.117			84
324													45	0.1497		303	99
324													50	0.0722			82
324													55	0.1699			98
324													60	0.0946		398	88
324													80	0.078			106
324													90	0.0169		483	112
324													100	0.0778			92
324													110	0.0414			110
324													120	-0.0092		502	121
324													140	-0.0003			108
324													150	0.0541	522	522	100
325	22.3863	119	50	0	0	0	1	67	1674	1674	30	55.8	0	0			57	84.3	59.5	24.8	0.705813
325													5	0.1062			58
325													10	0.1458			59
325													15	0.1744		7	60
325													20	0.2312			53
325													25	0.2549			54
325													30	0.2702			55
325													35	0.2234			75
325													40	0.2023			68
325													45	0.1772		77	64
325													50	0.1936			59
325													55	0.1762			62
325													60	0.1493		142	67
325													70	0.1652			64
325													80	0.174			59
325													90	0.1466		212	62
325													100	0.1575			56
325													110	0.1553			54
325													120	0.1589			54
325													130	0.1776			54
325													140	0.1654			55
325													150	0.1387	218	218	61
326	19.9481	130	61	0	0	0	1	53	1325	1325	30	44.2	0	0			83	110	60.8	49.2	0.552727
326													5	0.0838			67
326													10	0.1473			56
326													15	0.2062			50
326													20	0.232			52
326													25	0.2477			59
326													30	0.2884			56
326													35	0.2553			53
326													40	0.2002			67
326													45	0.16			60
326													50	0.1217			77
326													55	0.1238			61
326													60	0.0957		11	77
326													70	0.102			74
326													80	0.0995			50
326													90	0.1106		30	56
326													100	0.1404			58
326													110	0.1449			56
326													120	0.1305			47
326													130	0.1369			59
326													140	0.1178	34	34	56
326													150	0.1128			64
327	24.9108	127	44	0	0	0	1	67	1675	1675	30	55.8	0	0			61.5	113	60.8	52.2	0.538053
327													5	0.0947			62
327													10	0.1499			59
327													15	0.2118			51
327													20	0.2927			46
327													25	0.3477			57
327													30	0.3353			57
327													35	0.3024			50
327													40	0.2528			50
327													45	0.2339			47
327													50	0.2049			51
327													55	0.1747			61
327													60	0.1455		53	65
327													70	0.1001			58
327													80	0.1022			67
327													90	0.1047		56	80
327													100	0.0795			90
327													110	0.1179			47
327													120	0.1094			60
327													130	0.0962			60
327													140	0.1252			73
327													150	0.0788	61	61	86
328	26.673	135	55	0	0	0	1	73.5	1837	1837	30	61.3	0	0			59	112	54.2	57.8	0.483929
328													5	0.0602			55
328													10	0.1363			50
328													15	0.186			53
328													20	0.2236			50
328													25	0.2515			46
328													30	0.3137		4	50
328													35	0.2718			52
328													40	0.2593			39
328													45	0.2396			45
328													50	0.1954			56
328													55	0.1628			79
328													60	0.1774		9	60
328													70	0.16			56
328													80	0.1605			64
328													90	0.1609		13	57
328													100	0.19			36
328													110	0.1649			42
328													120	0.1774			42
328													130	0.1824			62
328													140	0.1523			62
328													150	0.1295	37	37	78
329	26.6097	123	48	0	0	0	1	76	1900	1900	30	63.3	0	0			73
329													5	0.1131			65
329													10	0.1603			60
329													15	0.1866			60
329													20	0.253			61
329													25	0.277			61
329													30	0.3084		5	59
329													35	0.2761			58
329													40	0.2221			64
329													45	0.2135		24	59
329													50	0.2059			61
329													55	0.2019			61
329													60	0.1831		64	62
329													70	0.1624			67
329													80	0.153			64
329													90	0.147		151	62
329													100	0.153			60
329													110	0.1657			60
329													120	0.1398		231	67
329													130	0.118			61
329													140	0.1429			62
329													150	0.1168	309	309	68
330	18.1449	112	38	1	1	1	1	50	1000	1000	30	33.35	0	0			93
330													5	0.1036			116
330													10	0.2039			99
330													15	0.2585			99
330													20	0.3792		4	94
330													25	0.3786			94
330													30	0.4449			98
330													35	0.3775			97
330													40	0.3144		11	101
330													45	0.3138			101
330													50	0.3132			98
330													55	0.2541			108
330													60	0.312		23	97
330													70	0.3114			126
330													80	0.2524		42	106
330													90	0.2519			105
330													100	0.1448		51	111
330													110	0.1443			111
330													120	0.1437		57	102
330													130	0.1431	59	59	95
331	18.902	121	26	1	1	1	1	46	920	920	30	30.67	0	0			74
331													5	0.1311			77
331													10	0.2484			85
331													15	0.3033			88
331													20	0.3614			91
331													25	0.4232			90
331													30	0.4226			85
331													35	0.3595			78
331													40	0.3002		9	79
331													45	0.2995			85
331													50	0.2436			92
331													55	0.174			99
331													60	0.2423		34	108
331													70	0.2417			96
331													80	0.1238		58	99
331													90	0.2404			87
331													100	0.3534		91	100
331													110	0.1704			94
331													120	0.0757		119	95
331													130	0.1209	119		92
332	22.3081	102	31	1	1	1	1	60	1380	1380	30	46	0	0			86
332													5	0.0929			83
332													10	0.2564			87
332													15	0.256			86
332													20	0.385		13	85
332													25	0.4567			84
332													30	0.4563			84
332													35	0.4559			80
332													40	0.4554		156	83
332													45	0.316			80
332													50	0.2533			77
332													55	0.2529			70
332													60	0.2525		340	80
332													70	0.3143			85
332													80	0.1936		393	114
332													90	0.1389			86
332													100	0.1385		394	88
332													110	0.1923			67
332													120	0.1919			71
332													130	0.1915	412	412	70
333	19.5312	121	32	1	1	1	1	50	1000	1000	30	33.33	0	0			87
333													5	0.1311			73
333													10	0.2485			74
333													15	0.3034			76
333													20	0.4241			76
333													25	0.4235			77
333													30	0.4894			77
333													35	0.4224			78
333													40	0.4217			77
333													45	0.3588			87
333													50	0.2995			85
333													55	0.2989			78
333													60	0.2431		15	105
333													70	0.1736			96
333													80	0.1246		19	93
333													90	0.2413			71
333													100	0.2407			76
333													110	0.1713	25	25	78
334	22.0317	118	45	1	1	1	1	55	1100	1100	30	36.67	0	0			85
334													5	0.1326			79
334													10	0.2518			77
334													15	0.3078			75
334													20	0.3672		7	78
334													25	0.4305			75
334													30	0.498			75
334													35	0.4974			76
334													40	0.4289		15	72
334													45	0.4283			74
334													50	0.4278			74
334													55	0.3636			75
334													60	0.363		36	74
334													70	0.3625			76
334													80	0.3022		73	103
334													90	0.2455			92
334													100	0.192		78	93
334													110	0.1915			96
334													120	0.1909		82	86
334													130	0.2433			90
334													140	0.1899		85	89
334													150	0.1894			85
334													160	0.1889			81
334													170	0.2412	90	90	85
335	19.5312	112	31	1	1	1	1	50	920	920	30	30.66	0	0			81
335													5	0.1036			81
335													10	0.2039			79
335													15	0.2585			78
335													20	0.3792			78
335													25	0.3786			78
335													30	0.4449			80
335													35	0.3775			79
335													40	0.3144		8	82
335													45	0.3138			87
335													50	0.3132			90
335													55	0.2541			88
335													60	0.312		21	88
335													70	0.3114			87
335													80	0.2524		31	84
335													90	0.2519			99
335													100	0.1448		43	99
335													110	0.1443			93
335													120	0.1437		48	94
335													130	0.1431			96
335													140	0.1426		53	93
335													150	0.0935			91
335													160	0.0929		56	99
335													170	0.0924	56		92
336	27.0552	127	32	1	1	1	1	65	1300	1300	30	43.33	0	0			87
336													5	0.1764			79
336													10	0.2789			86
336													15	0.4138			87
336													20	0.4133		4	87
336													25	0.4767			90
336													30	0.544			86
336													35	0.412			81
336													40	0.3514		89	75
336													45	0.3509			75
336													50	0.3505			77
336													55	0.35			78
336													60	0.3496		262	74
336													70	0.2742			77
336													80	0.2211			91
336													90	0.2207			72
336													100	0.1704		302	108
336													110	0.0777			112
336													120	0.1222		308	108
336													130	0.0768			109
336													140	0.1213	311	311	114
336													150	0.1209			96
337	18.8588	109	38	1	1	1	1	43	860	860	30	28.67	0	0			96
337													5	0.1547			70
337													10	0.2632			70
337													15	0.3225			72
337													20	0.3859		14	66
337													25	0.3853			66
337													30	0.5269			65
337													35	0.4525			68
337													40	0.3833		74	69
337													45	0.3826			69
337													50	0.3819			75
337													55	0.3173			67
337													60	0.3166		176	66
337													70	0.316			72
337													80	0.1997		241	103
337													90	0.199			100
337													100	0.1458		273	91
337													110	0.1452	275		68
338	17.1875	112	25	1	1	1	1	44	880	880	30	29.33	0	0			75
338													5	0.2044			68
338													10	0.3177			66
338													15	0.3797			68
338													20	0.4459		5	67
338													25	0.4452			67
338													30	0.4445			87
338													35	0.377			69
338													40	0.3764		17	67
338													45	0.3133			82
338													50	0.3126			68
338													55	0.3119			73
338													60	0.3113		37	64
338													70	0.3106			78
338													80	0.1967		52	101
338													90	0.1445			92
338													100	0.1954		57	99
338													110	0.1432			88
338													120	0.1426	60.5	61	76
339	20.4491	112	37	1	1	1	1	55	1100	1100	30	36.66	0	0			64
339													5	0.0425			65
339													10	0.204			61
339													15	0.2587			61
339													20	0.3168		3	63
339													25	0.3163			67
339													30	0.4452			67
339													35	0.3153			70
339													40	0.3148		10	65
339													45	0.3142			64
339													50	0.3137			60
339													55	0.2546			61
339													60	0.2541		14	62
339													70	0.3121			63
339													80	0.3115		26	70
339													90	0.2526			86
339													100	0.1972		33	83
339													110	0.2515			82
339													120	0.1962			88
339													130	0.1441	39	39	86
341	25.3906	121	41	1	1	1	1	65	1300	1300	30	43.333	0	0			73
341													5	0.1798			72
341													10	0.2485			75
341													15	0.3033			78
341													20	0.3615			81
341													25	0.3609			78
341													30	0.4227			76
341													35	0.2455			77
341													40	0.3003		18	74
341													45	0.2443			76
341													50	0.3576			78
341													55	0.2984			73
341													60	0.2425		99	66
341													70	0.173			66
341													80	0.2413		133	67
341													90	0.1718			92
341													100	0.1712			77
341													110	0.2945		148	104
341													120	0.2388			101
341													130	0.2382			96
341													140	0.2375	175	175	94
342	21.4844	121	38	1	1	1	1	55	1100	1100	30	36.66	0	0			84
342													5	0.1799			65
342													10	0.2487			70
342													15	0.3625			74
342													20	0.3619			75
342													25	0.3614			80
342													30	0.4898			78
342													35	0.3603			76
342													40	0.3598		3	76
342													45	0.3593			75
342													50	0.3			87
342													55	0.2995			69
342													60	0.299		16	69
342													70	0.2984			84
342													80	0.1737		29	93
342													90	0.2973			91
342													100	0.2416		40	91
342													110	0.2411			92
342													120	0.1717			72
342													130	0.24	42.5	42.5	80
343	19.1953	90	21	1	1	1	1	51	1020	1020	30	34	0	0			74
343													5	0.1559			73
343													10	0.2155			73
343													15	0.3026			78
343													20	0.3021		15	81
343													25	0.3737			76
343													30	0.301			86
343													35	0.3004			80
343													40	0.2999		42	75
343													45	0.2118			74
343													50	0.2113			71
343													55	0.2107			74
343													60	0.2102		78	78
343													70	0.2096			102
343													80	0.0937		113	94
343													90	0.0415			95
343													100	0.0926		118	98
343													110	0.0404			95
343													120	0.0399		133	99
343													130	0.0394			97
343													140	0.0388	154	154	95
344	19.0677	121	28	1	1	1	1	47	940	940	30	31.33	0	0			69
344													5	0.1798			75
344													10	0.2485			78
344													15	0.3033			84
344													20	0.3615			80
344													25	0.3609			85
344													30	0.4227			90
344													35	0.2455			87
344													40	0.3003			87
344													45	0.2443			76
344													50	0.3576			79
344													55	0.2984			80
344													60	0.2425			85
344													70	0.173			84
344													80	0.2413			79
344													90	0.1718			80
344													100	0.1712			80
344													110	0.2945			76
344													120	0.2388			75
344													130	0.2382			75
344													140	0.2375			71
344													150	0.1683			107
344													160	0.1677			93
344													170	0.1189			92
344													180	0.1665	374.5	374.5	104
346	20.2848	82	31	1	1	1	1	50	1000	1000	30	33.33	0	0			95
346													5	0.1465			77
346													10	0.2096			69
346													15	0.209			69
346													20	0.2776		3	78
346													25	0.2771			74
346													30	0.352			74
346													35	0.3514			74
346													40	0.2754		17	74
346													45	0.2749			73
346													50	0.2743			78
346													55	0.2047			76
346													60	0.2731		43	70
346													70	0.1403			101
346													80	0.0629		73	110
346													90	0.0624			98
346													100	0.0619		82	89
346													110	0.0613			84
346													120	0.0608		88	87
346													130	0.0602			84
346													140	0.0072		90	63
346													150	0.1357			70
346													160	0.1351	91.5	91.5	97
347	19.428	120	40	1	1	1	1	48.5	970	970	30	32.33	0	0			68
347													5	0.3442			62
347													10	0.2857			69
347													15	0.3429			74
347													20	0.539			77
347													25	0.5384			84
347													30	0.6123			81
347													35	0.5372			75
347													40	0.4668		4	76
347													45	0.4662			81
347													50	0.4656			83
347													55	0.4649			82
347													60	0.4643			81
347													70	0.3985			80
347													80	0.463		14	93
347													90	0.2785			84
347													100	0.2236	16	16	102
347													110	0.223			83
348	16.0733	112	16	1	1	1	1	47	940	940	30	31.33	0	0			96
348													5	0.1525			75
348													10	0.3178			78
348													15	0.3172			72
348													20	0.3791			71
348													25	0.4454			71
348													30	0.4448			74
348													35	0.3773			70
348													40	0.4435			66
348													45	0.4428			63
348													50	0.4422			64
348													55	0.4415			69
348													60	0.3742		10	76
348													70	0.3113			84
348													80	0.2522		23.5	91
348													90	0.1451			85
348													100	0.0959			99
348													110	0.1439	31.5	31.5	82
372	19.5312	121	35	1	1	1	1	50	1000	1000	30	33.33	0	0			79
372													5	0.1798			64
372													10	0.3629			90
372													15	0.4248			85
372													20	0.4242			81
372													25	0.4901			82
372													30	0.4895			90
372													35	0.4889			80
372													40	0.4883			87
372													45	0.4213			79
372													50	0.3584			80
372													55	0.4201			88
372													60	0.4195		99	84
372													70	0.3566			87
372													80	0.2422		207	106
372													90	0.2416			108
372													100	0.2411	235	235	101
501		113	52	0	0	1	1	80	2000	2000	30	66.6	0	0			77
501													10	0.2636			84
501													20	0.3991			86.33
501													30	0.3333		20	88.33
501													35	0.2531			82.67
501													40				85.33
501													45	0.2136			79.67
501													50				77.33
501													60	0.2457	45	45	71.67
501													70				80.67
501													90				116.67
502		98	45	0	0	1	1	78	1950	1950	30	65	0	0			83.33	121.7	68	53.7	0.558751
502													10	0.326			87.33
502													20	0.4413			85
502													30	0.3641		15	82.67
502													35	0.3369			89
502													40	0.3329			75.67
502													45	0.3066			89.33
502													50	0.2808			82
502													60	0.2768		40	78.67
502													70	0.2729			79.33
502													80	0.2479			88.67
502													90	0.2235	60	60	126.67
503		93	43	0	0	1	1	54	1350	1350	30	45	0	0			61.67	103.3	61.7	41.6	0.597289
503													10	0.2379			70
503													20	0.5379			62
503													30	0.3213		10	65
503													35	0.3416			74
503													40	0.2456			76
503													45	0.2203			81.67
503													50	0.1752			80.33
503													60	0.1919		35	64.67
503													70	0.148			70.33
503													80	0.1444			75
503													90	0.1407	50	50	65.33
503													100	0.0809			108.67
504		95	45	0	0	1	1	98	2450	2450	30	81.6667	0	0			88	113.7	88	25.7	0.773967
504													10	0.1425			84.67
504													20	0.2965			81.67
504													30	0.3373		30	80
504													35	0.2681			73.67
504													40	0.2236			75
504													45	0.1625			77.67
504													50	0.2164			77.33
504													60	0.1556		50	79.67
504													70	0.1706			82.33
504													80	0.1129			91.33
504													90	0.0922	60	60	85
505		92	41	0	0	1	1	80	2000	2000	30	66.6667	0	0			98	98.3	71	27.3	0.722279
505													10	0.2864			87
505													20	0.3751			96.33
505													30	0.3475		25	111.33
505													35	0.2544			99
505													40	0.2508			100.33
505													45	0.2264			94.33
505													50	0.1829			90.33
505													60	0.1794		65	85
505													70	0.1954			85
505													80	0.1918			90
505													90	0.2082	90	90	90.33
506		142	47	0	0	1	1	94.8	2375	2375	30	79.1667	0	0			95	123	95	28	0.772358
506													10	0.3865			88
506													20	0.5195			84.33
506													30	0.4755		40	85.67
506													35	0.359			101.67
506													40	0.2702			99.67
506													45	0.2835			92
506													50	0.2477			99.33
506													60	0.2607		80	75.33
506													70	0.3248			60.33
506													80	0.3044			70.33
506													90	0.3183	110	110	72.67
507		106	45	0	0	1	1	65	1625	1625	30	54.1667	0	0			93.33	93.3	93.3	0	1
507													10	0.3272			75.67
507													20	0.5259			79.33
507													30	0.3655		30	105.67
507													35	0.2688			98
507													40	0.2213			100.67
507													50	0.2378		50	87
507													60	0.1715			90.67
507													70	0.1092			84
507													80	0.0683			96.67
507													90	0.0464	70	70	94
508		144	51	0	0	1	1	73	1825	1825	30	60.8333	0	0			73	86.7	54	32.7	0.622837
508													10	0.3471			65.67
508													20	0.4153			85.33
508													30	0.2552		10	108.33
508													35	0.2352			108.67
508													40	0.1702			98.33
508													45	0.1662			94.67
508													50	0.1193			95.67
508													60	0.0878		35	103.33
508													70	0.0705			97.67
508													80	0.08			102.33
508													90	0.0628	45	45	106.67
509		110	48	0	0	1	1	68.1	1700	1700	30	56.6667	0	0			76.33	126.7	76.3	50.4	0.60221
509													10	0.2678			86.67
509													20	0.4985			107
509													30	0.4469		10	121.67
509													35	0.3759			107.33
509													40	0.3298			105
509													45	0.346			106.67
509													50	0.3011			103.67
509													55	0.2968			104.67
509													60	0.3327		30	102.67
509													70	0.2688			109.33
509													80	0.2456			92.33
509													90	0.2413	50	50	96.67
510		134	48	0	0	1	1	72	1800	1800	30	60	0	0			73.33	108	73.3	34.7	0.678704
510													10	0.1871			73.33
510													20	0.419			72
510													30	0.5429		5	74.33
510													35	0.3496			73.67
510													40	0.3834			94
510													45	0.2483			92
510													50	0.2607			97.67
510													60	0.2382		25	91
510													70	0.2161			90.67
510													80	0.1618			73
510													90	0.1729	40	40	78
510													100	0.1842			80
510													110	0.1792			74.33
510													120	0.1581			83.33
511		119	49	0	0	1	1	66.2	1650	1650	30	55	0	0			79.67	95	79.5	15.5	0.836842
511													10	0.3854			87
511													20	0.4642			93
511													30	0.415		5	88.33
511													35	0.3092			77.67
511													40	0.3223			71.33
511													45	0.3164			84
511													50	0.255			65.67
511													60	0.2491		15	71.33
511													70	0.2432			63.67
511													80	0.2027			72
511													90	0.1969	20	20	72
511													100	0.208			73.67
512		133	55	0	0	1	1	81.7	2050	2050	30	68.3333	0	0			79.67	110	79.7	30.3	0.724545
512													10	0.2731			73
512													20	0.3766			102
512													30	0.4112		20	78.67
512													35	0.4271			75.33
512													40	0.3656			68.67
512													45	0.3618			64.67
512													50	0.3769			69.67
512													60	0.3003		35	81
512													70	0.2792			89
512													80	0.2418			91.67
512													90	0.2058	50	50	103.33
513		137	49	0	0	1	1	74.8	1870	1870	30	62.3333	0	0			61.33	105	61.3	43.7	0.58381
513													10	0.3569			57.33
513													20	0.4486			84.33
513													30	0.333		25	82.67
513													35	0.2781			98.67
513													40	0.2101			88.67
513													45	0.223			85.67
513													50	0.236			87
513													60	0.1859		55	85.67
513													70	0.1678			86.67
513													80	0.15			101.33
513													90	0.0627	70	70	111.33
515		118	52	0	0	1	1	70.2	1750	1750	30	58.3333	0	0			83	93.3	83	10.3	0.889603
515													10	0.3121			89.67
515													20	0.4515			83
515													30	0.4266		10	80.33
515													35	0.4233			68
515													40	0.3783			66
515													45	0.3549			69.67
515													50	0.3718			75.33
515													60	0.3686	50	50	90
516		126	40	0	0	1	1	110	2750	2750	30	91.66	0	0			86	116.7	86	30.7	0.736932
516													10	0.1075			87.33
516													20	0.1508			87
516													30	0.3539		60	99.67
516													35	0.297			92.33
516													40	0.2778			104.33
516													45	0.2086			102
516													50	0.2404			100.67
516													60	0.1897		160	81
516													70	0.1416			93
516													80	0.1402			106.33
516													90	0.0946	200	200	115
517		139	47	0	0	1	1	56	1400	1400	30	46.66	0	0			74	90	74	16	0.822222
517													10	0.4107			78.67
517													20	0.3713			80.67
517													30	0.351		10	67.33
517													35	0.3488			73.67
517													40	0.2447			71.33
517													45	0.3093			68
517													50	0.2567			70
517													60	0.2878	20	20	74.33
517													70	0.2857			74.33
517													80	0.1874			71
518		130	38	0	0	1	1	67.1	1675	1675	30	55.83	0	0			67.67	78.3	67.7	10.6	0.864623
518													10	0.1786			62.67
518													20	0.223			78
518													30	0.2698		25	73.33
518													35	0.2328			66
518													40	0.1972			66.33
518													45	0.1782			68.67
518													50	0.1444			71
518													60	0.1263		25	70.33
518													70	0.153			67.67
518													80	0.0912			63
518													90	0.0467	30	30	74.67
519		107	46	0	0	1	1	67.2	1675	1675	30	55.83	0	0			88	103.3	61.7	41.6	0.597289
519													10	0.3096			63
519													20	0.4897			62
519													30	0.4868		5	78
519													35	0.344			91.33
519													40	0.2783			96
519													45	0.2959			81.67
519													50	0.3352			94
519													60	0.2699		35	77
519													70	0.2874			75.67
519													80	0.3929			76.67
519													90	0.2226	85	85	77
520		108	53	0	0	1	1	78.2	1950	1950	30	65	0	0			92	113.3	92	21.3	0.812004
520													10	0.3268			74.33
520													20	0.3668			76.67
520													30	0.386		20	100.33
520													35	0.3392			87
520													40	0.3362			70.33
520													45	0.3332			73.33
520													50	0.3091			68
520													60	0.2857		50	73.67
520													70	0.2627			61.67
520													80	0.2211			77.33
520													90	0.1995	75	75	69
520													100	0.1966			76
521		102	44	0	0	1	1	94.1	2350	2350	30	78.33	0	0			81	105	71.66	33.34	0.682476
521													10	0.2416			75.67
521													20	0.3679			92
521													30	0.3638		40	103.33
521													35	0.2925			105
521													40	0.2464			104.67
521													45	0.2024			96.67
521													50	0.1791			100
521													60	0.1379		50	104.33
521													70	0.116			101.67
521													80	0.1121			102
521													90	0.1082	65	65	100
521													100	0.122			93.33
522		115	46	0	0	1	1	65	1650	1650	30	55	0	0			64.67	90	64.66	25.34	0.718444
522													10	0.2272			79
522													20	0.3558			82.33
522													30	0.2188		5	92.33
522													35	0.2321			88.67
522													40	0.2278			75.67
522													45	0.2058			76
522													50	0.2014			78.67
522													60	0.1467		10	85.33
522													70	0.1424			77.67
522													80	0.1381			88.67
522													90	0.1501	20	20	101.67
523		123	48	0	0	1	1	80.2	2000	2000	30	66.66	0	0			81.67	103.3	81.7	21.6	0.7909
523													30	0.3158		5	113.33
523													35	0.3134			92.33
523													40	0.293			101.33
523													45	0.273			102
523													50	0.2198			97.67
523													60	0.2012		15	101.33
523													70	0.1219			99
523													80	0.1964	35	35	106.33
524		127	38	0	0	1	1	60.2	1500	1500	30	50	0	0			67.33	90	62	28	0.688889
524													10	0.285			71.33
524													20	0.3708			78.67
524													30	0.3125		20	90
524													35	0.2742			81
524													40	0.2211			79
524													45	0.2174			84.33
524													50	0.1825			75.67
524													60	0.1638		50	79
524													70	0.1907			83
524													80	0.1273			83
524													90	0.1094	55	55	79.67
525		130	43	0	0	1	1	62	1550	1550	30	51.66	0	0			84.33	86.7	84.3	2.4	0.972318
525													10	0.3097			71
525													20	0.3948			96.33
525													30	0.3533		40	87.67
525													35	0.2465			77.67
525													40	0.226			80
525													45	0.2698			69.33
525													50	0.2327			70.33
525													60	0.1818		55	70
525													70	0.2077			71
525													90	0.2031	65	65	73
526		114	53	0	0	1	1	73.2	1825	1825	30	60.8	0	0			78.67	106.7	78.7	28	0.737582
526													10	0.3081			76
526													20	0.3348			91.33
526													30	0.228		40	133.33
526													35	0.198			120.67
526													40	0.1358			112.33
526													45	0.1236			115.33
526													50	0.1436			84
526													60	0.1816		50	82.33
526													70	0.1691			78
526													80	0.1738			96.33
526													90	0.1115	60	60	95
526													100	0.1152			92.33
935	19.94	108.7	58	0	0	1	0	69	1725	1725	45	38.33	0	0			48	102	48	54	0.470588
935													5	0.0333			82
935													10	0.0703			51
935													15	0.1031			57
935													20	0.1114			53
935													25	0.1066			50
935													30	0.1244			44
935													35	0.1558			47
935													40	0.1934			61
935													45	0.1751			57
935													50	0.1791			57
935													55	0.1439			57
935													60	0.126			52
935													65	0.1114			51
935													70	0.1016			49
935													75	0.0939	10	10	55
938	22.58	114.5	60	0	0	1	0	60	1500	1500	45	33.33	0	0			73	75	66	9	0.88
938													5	0.0746			93
938													10	0.1414			44
938													15	0.1418			40
938													20	0.1725			60
938													25	0.185			54
938													30	0.1921		53	60
938													35	0.2189			64
938													40	0.2814			59
938													45	0.2698		183	60
938													50	0.2526			58
938													55	0.238			59
938													60	0.2093			60
938													65	0.185			62
938													70	0.1932			62
938													75	0.1316	323	323	61
939	27.98	95.3	73	0	0	1	1	80.4	2000	2000	45	44.44	0	0.0758			93	93	70	23	0.752688
939													5	0.0432			70
939													10	0.0794			64
939													15	0.0976		45	74
939													20	0.0935			50
939													25	0.1123			44
939													30	0.0697			85
939													35	0.0878			76
939													40	0.1185			58
939													45	0.1038		86	66
939													50	0.0851			51
939													55	0.0977			70
939													60	0.1105			60
939													65	0.1258			70
939													70	0.1136			70
939													75	0.1576	136	136	70
940	26.81	118.7	44	0	0	1	0	73	1825	1825	45	40.55	0	0
940													5	0.0793			80
940													10	0.1206			82
940													15	0.1836		16	82
940													20	0.1931			86
940													25	0.2069			67
940													30	0.1912			64
940													35	0.1501			71
940													40	0.1252			75
940													45	0.1134		44	76
940													50	0.0698			83
940													55	0.049			63
940													60	0.0264			66
940													65	0			75
940													70	0.0198			79
940													75	0.0171	104	104	74
941	22.85	127	42	0	0	1	0	68	1700	1700	45	37.78	0	0			120
941													5	0.1086			66
941													10	0.1486			94
941													20	0.1828		25	72
941													25	0.1996			63
941													30	0.2059			104
941													35	0.1881			101
941													40	0.1785			109
941													45	0.2006		65	93
941													50	0.2068			81
941													55	0.1477			85
941													60	0.1018			89
941													65	0.0491			109
941													70	0.0274	115	115	125
942	32.26	109	70	0	0	1	0	82.6	2075	2075	45	46.11	0	0			79	79	66
942													5	0.0564			66
942													10	0.0764			60
942													20	0.0859			55
942													25	0.113			65
942													30	0.16			74
942													35	0.1502			50
942													40	0.162			55
942													45	0.1768			53
942													50	0.196			51
942													55	0.1858			35
942													60	0.1856			33
942													65	0.1523
942													70	0.0999			59
942													65	0.0759			64
942													70	0.062			69
942													75	0.0629
942													80	0.0456	60	60	75
945	18.22	112	55	0	0	1	1	55.8	1400	1400	45	31.1	0	0			65	100	60
945													5	0.0152			74
945													10	0.0347			50
945													15	0.0307		42	55
945													20	0.0162			53
945													25	0.0357			51
945													30	0.0353			.
945													35	0.0373			35
945													45	0.0636			.
945													60	0.1329		83	33
945													65	0.1339			59
945													70	0.1057			64
945													75	0.0963	124	124	69
945													80	0.1076			75
945													85	0.1218			64
945													90	0.1403			71
945													95	0.1305			68
945													100	0.1302			73
945													105	0.098			76
945													110	0.0475			69
945													115	0.0242			67
945													120	0.0108			66
945													125	0.0116			63
945													130	-0.0051			69
1069	21.048	119	38	1	2	1	1	58	1450	1450	60	24.1667	0	0			74.3333
1069													5	0.0961			74
1069													10	0.095			62.6667
1069													15	0.2038		10	64.6667
1069													20	0.2543			64.6667
1069													25	0.2532			64.6667
1069													30	0.2005		20	63
1069													35	0.2509			62.3333
1069													40	0.3044			62.6667
1069													45	0.4443		25	83.3333
1069													50	0.3802			98.6667
1069													55	0.2467			81.6667
1069													60	0.3778		40	85.6667
1069													70	0.1933			84.3333
1069													80	0.1283			75.6667
1069													90	0.1272		70	82
1069													100	0.0813	75	75	88.6667
1070	28.8889	126	44	1	2	1	1	65	1625	1625	60	27.0833	0	0			96.6667
1070													5	0.0515			100
1070													10	0.1361			87.6667
1070													15	0.135		0	80.3333
1070													20	0.1959			81
1070													25	0.2442			80
1070													30	0.243		5	80.6667
1070													35	0.2418			76
1070													40	0.2406			84.3333
1070													45	0.2916		11	80.3333
1070													50	0.2903			90
1070													55	0.2371			89
1070													60	0.2359		20	120.333
1070													70	0.124			123.333
1070													80	-0.0138			120.333
1070													90	-0.015	50	50	117.667
1071	21.4844	122	63	1	2	1	1	55	1375	1375	60	22.9167	0	0			105
1071													5	0.0391			80.3333
1071													10	0.1866			63
1071													15	0.1859			62.3333
1071													20	0.306			58.3333
1071													25	0.3053			56.3333
1071													30	0.3046		10	62.6667
1071													35	0.3039			64.6667
1071													40	0.3032			51.6667
1071													45	0.3593		25	70.6667
1071													50	0.3018			129.333
1071													55	0.3011			112.333
1071													60	0.3003		80	87.6667
1071													70	0.2996			93.3333
1071													80	0.2989			79.6667
1071													90	0.3549			77.3333
1071													100	0.2441	120	120	88.3333
1072	29.1363	116	62	1	2	1	1	70	1750	1750	60	29.1667	0	0			105.667
1072													5	0.1601			80
1072													10	0.2093			69.6667
1072													15	0.2616		10	66.3333
1072													20	0.3365			59.3333
1072													25	0.336			82
1072													30	0.484		30	71
1072													35	0.3958			58.6667
1072													40	0.3343			70.6667
1072													45	0.4822		50	66.6667
1072													50	0.4816			66.3333
1072													55	0.481			79
1072													60	0.5514		75	92.6667
1072													70	0.3924			103.333
1072													80	0.3919			91.6667
1072													90	0.2554		90	86.6667
1072													100	0.33			89.3333
1072													110	0.2543			87.3333
1072													120	0.2538	180	180	86
1073	23.1247	119	54	1	2	1	1	57	1425	1425	60	23.75	0	0			82
1073													5	0.0949			87.3333
1073													10	0.036			72
1073													15	0.1999		40	70.6667
1073													20	0.1977			68.6667
1073													25	0.2468			63
1073													30	0.2989		75	62.3333
1073													35	0.2966			60.6667
1073													40	0.2401			66.3333
1073													45	0.3693		150	70.6667
1073													50	0.2897			83
1073													55	0.2874			88
1073													60	0.362		250	85.3333
1073													70	0.2829			81.6667
1073													80	0.2806			77.3333
1073													90	0.2248		350	74.3333
1073													100	0.2759			73.6667
1073													110	0.2203	420	420	71
1074	26.7698	122	50	1	2	1	1	72	1800	1800	60	30	0	0			104
1074													5	0.0803			80.6667
1074													10	0.2525			76
1074													15	0.2513		0	72.6667
1074													20	0.25			74.3333
1074													25	0.3023			68.3333
1074													30	0.3579		10	70.6667
1074													35	0.5978			73
1074													40	0.5964			72
1074													45	0.5951		20	66.6667
1074													50	0.6702			70.6667
1074													55	0.6688			68.6667
1074													60	0.2944		30	101.333
1074													70	0.2399			103.333
1074													80	0.2386			95.6667
1074													90	0.1711		60	95.6667
1074													100	0.1233	70	70	90.6667
1075	26.4463	102	58	1	2	1	1	72	1800	1800	60	30	0	0			84.6667
1075													5	-0.0007			69
1075													10	0.1047			66.3333
1075													15	0.2268		30	66.3333
1075													20	0.1034			66.3333
1075													25	0.1027			80
1075													30	0.102		150	96
1075													35	0.1013			104
1075													40	0.0384			93.3333
1075													45	0.0999		200	98.3333
1075													50	0.0992			96
1075													55	0.0985			93
1075													60	0.0978		250	96
1075													70	0.0352			100.667
1075													80	0.0345			84
1075													90	-0.0094		280	86.3333
1075													100	-0.0101			89.3333
1075													110	-0.0108	300	300	86.6667
1076	21.6311	129	50	1	2	1	1	54	1350	1350	60	22.5	0	0			103
1076													5	0.0372			92.3333
1076													10	0.1792			71
1076													15	0.1775			73.3333
1076													20	0.2403			74
1076													25	0.2899			67
1076													30	0.3611		10	65.3333
1076													35	0.3594			65
1076													40	0.416			60.6667
1076													45	0.4142		18	61
1076													50	0.4741			59.3333
1076													55	0.5605			72.3333
1076													60	0.4706		30	88
1076													70	0.3494			94.6667
1076													80	0.3477			95
1076													90	0.1148		40	128.333
1076													100	0.1132			114
1076													110	0.069	50	50	100
1077	27.6888	102	49	1	2	1	1	70	1750	1750	60	29.1667	0	0			110
1077													5	0.1043			103.667
1077													10	0.1025			77.3333
1077													15	0.1007		5	78.3333
1077													20	0.1491			78.3333
1077													25	0.1473			77
1077													30	0.2758		20	70
1077													35	0.274			66.6667
1077													40	0.3346			65
1077													45	0.3327		50	62.3333
1077													50	0.2686			96.3333
1077													55	0.3289			102.667
1077													60	0.1358		100	86.6667
1077													70	0.134			83
1077													80	0.1322			90
1077													90	0.0811		150	101.667
1077													100	0.1286			99.6667
1077													110	0.1268			96.6667
1077													120	0.125	180	180	94.3333
1078	24.1672	102	58	1	2	1	1	65	1625	1625	60	27.0833	0	0			86.3333
1078													5	-0.0013			86.6667
1078													10	0.1033			69.6667
1078													15	0.1522		25	74
1078													20	0.1509			78
1078													25	0.2217			72.6667
1078													30	0.2203		50	66.6667
1078													35	0.2774			66.3333
1078													40	0.276			81
1078													45	0.3372		80	78.6667
1078													50	0.2733			77
1078													55	0.2719			80.3333
1078													60	0.2124		190	79
1078													70	0.1395		220	63.6667
1078													80	0.1381			68.6667
1078													90	0.0872		230	62.6667
1078													100	0.0859		240	67.3333
1078													110	0.0845			71.3333
1078													120	0.0832	250	250	67
1079	20.83	122	47	1	2	1	1	52	1300	1300	60	21.6667	0	0			93
1079													5	0.0798			67.6667
1079													10	0.0782			64.3333
1079													15	0.1825		5	59
1079													20	0.2477			59.6667
1079													25	0.2459			59.3333
1079													30	0.2976		15	45.3333
1079													35	0.3524			60
1079													40	0.3506			74
1079													45	0.2924		45	71.3333
1079													50	0.2906			81.6667
1079													55	0.2889			77.3333
1079													60	0.2871		70	81.3333
1079													70	0.2853			80.3333
1079													80	0.1648			86
1079													90	0.1631		80	85.3333
1079													100	0.1613			75.3333
1079													110	0.1596			71
1079													120	0.1579	95	95	73
1080	20.9566	119	36	1	2	1	1	51	1275	1275	60	21.25	0	0		0	72.3333
1080													5	0.0964			60
1080													10	0.0957			60.6667
1080													15	0.1404		0	60
1080													20	0.1396			62.3333
1080													25	0.1389			64.3333
1080													30	0.2026		0	63.6667
1080													35	0.2018			70.6667
1080													40	0.2526			77
1080													45	0.2003		10	86.3333
1080													50	0.1996			91.6667
1080													55	0.1988			95
1080													60	0.1339		30	103.333
1080													70	0.088			76
1080													80	0.0873			90
1080													90	0.0866	75	75	72.3333

## Sheet: History
Object	Timestamp	User	Object Name	Event	Description	Annotation
Alla narkos.Data.Alla Narkos FINAL.Sheet1	2024.12.21 17:28:11 UTC	robert.hahn	Worksheet	Object Created	Object Created \\Mac\Home\Desktop\Alla Narkos FINAL.xls
Alla narkos.Data.Alla Narkos FINAL.Sheet1	2024.12.21 17:39:39 UTC	robert.hahn	Sheet1	Value changed	E1530; changed from Empty to 60
